# Supplementary material for: Identification and Characterization of Development-Related microRNAs in the Red Flour Beetle, Tribolium castaneum
Source: Int J Mol Sci. 2023 Apr 3;24(7):6685. doi: 10.3390/ijms24076685 (PMC10094939; doi:10.3390/ijms24076685)
Supplement: Supplementary file 1 [file ijms-24-06685-s001.zip]

Archive with 3 entries (3 files):
- Figures.pdf
- Table S1.xlsx
- Table S2.xlsx
