# Supplementary material for: Identification and Characterization of Development-Related microRNAs in the Red Flour Beetle, Tribolium castaneum
Source: Int J Mol Sci. 2023 Apr 3;24(7):6685. doi: 10.3390/ijms24076685 (PMC10094939; doi:10.3390/ijms24076685)
Supplement: Supplementary file 1 [file ijms-24-06685-s001.zip › Table S1.xlsx]

## Sheet: Sheet1
Table S1 List of primers used in this study
Gene name	RT-primer (5′–3′)	Forward-primer (5′–3′)	Reverse-primer (5′–3′)
tca-miR-8-3p	GTCGTATCCAGTGCAGGGTCCGAGGTATTCGCACTGGATACGACGACATC	GGCGCGTAATACTGTCAGGTA	CAGTGCAGGGTCCGAGGTAT
tca-miR-184-3p	GTCGTATCCAGTGCAGGGTCCGAGGTATTCGCACTGGATACGACCCTTAT	GCGGTGGACGGAGAACTGA	CAGTGCAGGGTCCGAGGTAT
tca-miR-276-3p	GTCGTATCCAGTGCAGGGTCCGAGGTATTCGCACTGGATACGACAGAGCA	GCGCGTAGGAACTTCATACC	CAGTGCAGGGTCCGAGGTAT
tca-miR-281-5p	GTCGTATCCAGTGCAGGGTCCGAGGTATTCGCACTGGATACGACTACTGT	GCGCAAGAGAGCTATCCGT	CAGTGCAGGGTCCGAGGTAT
tca-miR-309a-3p	GTCGTATCCAGTGCAGGGTCCGAGGTATTCGCACTGGATACGACTTGGAC	GCGCTCACTGGGTTCAGTT	CAGTGCAGGGTCCGAGGTAT
tca-miR-750-3p	GTCGTATCCAGTGCAGGGTCCGAGGTATTCGCACTGGATACGACTCATAT	GCCGCCCAGATCTAACTCTT	CAGTGCAGGGTCCGAGGTAT
tca-miR-3834-5p	GTCGTATCCAGTGCAGGGTCCGAGGTATTCGCACTGGATACGACGGAGGT	GCCGGCTGATGTTATTTTCGA	CAGTGCAGGGTCCGAGGTAT
tca-miR-3869-3p	GTCGTATCCAGTGCAGGGTCCGAGGTATTCGCACTGGATACGACTAACTA	GCCCATTCGAGACCCCTG	CAGTGCAGGGTCCGAGGTAT
tca-miR-1-3p	GTCGTATCCAGTGCAGGGTCCGAGGTATTCGCACTGGATACGACCTCCAT	GCCGCGGAATGTAAAGAAGT	CAGTGCAGGGTCCGAGGTAT
tca-miR-263a-5p	GTCGTATCCAGTGCAGGGTCCGAGGTATTCGCACTGGATACGACCCCGTG	GCGCAATGGCACTGGAAGA	CAGTGCAGGGTCCGAGGTAT
PC-3p-370971_2	GTCGTATCCAGTGCAGGGTCCGAGGTATTCGCACTGGATACGACGGTGCA	GCGGTTCGATTCCCGGC	CAGTGCAGGGTCCGAGGTAT
PC-5p-136197_6	GTCGTATCCAGTGCAGGGTCCGAGGTATTCGCACTGGATACGACGGGGAT	GGCGCTCCTCGGTAGTATAGT	CAGTGCAGGGTCCGAGGTAT
tca-let-7-5p	GTCGTATCCAGTGCAGGGTCCGAGGTATTCGCACTGGATACGACACTATA	GCGGCTGAGGTAGTAGGTTG	CAGTGCAGGGTCCGAGGTAT
PC-3p-1361_938	GTCGTATCCAGTGCAGGGTCCGAGGTATTCGCACTGGATACGACGACGAA	GCGCTCAGCTTGGGGATT	CAGTGCAGGGTCCGAGGTAT
PC-5p-538866_1	GTCGTATCCAGTGCAGGGTCCGAGGTATTCGCACTGGATACGACGAAGAC	GGTGGCGTTCCGGTCTT	CAGTGCAGGGTCCGAGGTAT
U6	AACGCTTCACGATTTTGCG	GCTTCGGCGGTACATATAC	AACGCTTCACGATTTTGCG
RT-primer indicates the primer used for reverse transcription.
