# Supplementary material for: Identification and Characterization of Development-Related microRNAs in the Red Flour Beetle, Tribolium castaneum
Source: Int J Mol Sci. 2023 Apr 3;24(7):6685. doi: 10.3390/ijms24076685 (PMC10094939; doi:10.3390/ijms24076685)
Supplement: Supplementary file 1 [file ijms-24-06685-s001.zip › Table S2.xlsx]

## Sheet: Sheet1
Table S2 Identification of 179 DEmiRNAs have the signal strength ≥ 100 in at least one developmental stage by microarray assay using three biological replicates
			EE-1	EE-2	EE-3	LL-1	LL-2	LL-3	EP-1	EP-2	EP-3	LP-1	LP-2	LP-3	EA-1	EA-2	EA-3
Index	Name	Target Sequence ( 5'to 3')	Signal	Signal	Signal	Signal	Signal	Signal	Signal	Signal	Signal	Signal	Signal	Signal	Signal	Signal	Signal
1	tca-let-7-5p	UGAGGUAGUAGGUUGUAUAGUAUU	53.213	66.8114	4.24662	517.04	365.581	655.457	1459.97	1225.68	1362.23	1082.95	1418.28	1148.76	948.859	941.839	692.188
2	tca-miR-1-3p	UGGAAUGUAAAGAAGUAUGGAG	142.71	182.997	952.072	4327.45	3208.8	5739.51	1580.77	1838.48	2083.05	1994.12	1855.56	1763.33	2445.54	2834.81	1957.37
3	tca-miR-6-3p	UAUCACAGUGGCUGUUCUUUUU	10.4325	1.50488	8.89055	276.862	331.262	5.65731	0.00415399	2.31429	1.33485	14.3778	12.7671	78.5503	83.5371	64.0586	27.8525
4	tca-miR-7-5p	UGGAAGACUAGUGAUUUUGUUGUUC	328.219	321.995	310.158	36.9144	23.8791	52.0609	71.183	124.41	124.783	154.977	135.906	149.59	129.287	123.963	121.914
5	tca-miR-8-5p	CAUCUUACCGGGCAGCAUUAGA	31.1935	147.677	195.771	483.452	410.869	1141.02	462.782	406.696	251.305	349.547	163.335	304.223	249.208	364.833	462.238
6	tca-miR-8	UAAUACUGUCAGGUAAUGAUGUC	391.328	316.622	309.496	1922.93	1560	688.668	210.542	422.177	1171.41	274.451	350.911	333.924	378.403	542.255	310.605
7	tca-miR-8a-3p	UAAUACUGUCAGGUAAAGAUGUC	1014.96	786.712	892.732	3040.67	2566.76	3006.68	1248.52	1369.94	2020.27	756.971	1152.7	1252.9	918.903	1415.6	1579.25
8	tca-miR-8b-3p	UAAUACUGUCAGGUAACGAUGUC	448.464	458.199	337.876	1892.66	1493.01	869.716	305.672	367.254	1314.39	225.272	405.328	404.528	466.928	555.54	372.801
9	tca-miR-8c-3p	UAAUACUGUCAGGUAAAGAUGU	819.376	790.777	696.274	2815.6	2011.53	2937.05	1151.82	1342.46	1961.95	817.424	1316.77	1128.83	1016.13	1158.12	1705.78
10	tca-miR-9a-5p	UCUUUGGUUAUCUAGCUGUAU	116.061	110.543	233.93	138.282	112.897	156.328	305.241	201.091	349.926	287.884	385.533	246.343	285.071	247.106	344.826
11	tca-miR-9a-3p	AUAAAGCUAGGUUACCGGAG	20.7536	41.9123	37.3434	25.4946	16.3313	50.2735	79.9817	86.8589	66.495	33.994	75.3541	78.7224	77.3058	68.1953	82.3743
12	tca-miR-9c-5p	UCUUUGGUGAUCUAGCCGUGUG	315.874	433.209	15.8076	20.3996	11.8649	27.702	13.1845	13.8184	9.60777	41.5814	47.3911	46.2065	59.6111	35.9113	69.7346
13	tca-miR-9d-3p	AUAAAGCUAGAUUCACCAAAG	1920.97	1652.24	11.489	4.2475	0.0876093	1.08953	0.217006	4.16755	0.606718	0.915167	4.32623	0.48809	0.597048	5.24371	1.50519
14	tca-miR-9e-5p	UCUUUGGUGAUCUAGUUGUAU	343.671	301.534	50.3609	30.2747	23.1552	44.9664	24.5955	45.2588	41.6869	23.9421	63.1246	65.0964	67.1072	38.5797	71.7213
15	tca-miR-9f-3p	CCGAAGUUACUAGCC	260.604	663.76	27.4628	1400.41	1594.25	383.597	438.407	301.67	1801.12	229.971	193.886	235.967	452.275	441.478	153.652
16	tca-miR-10a-5p	UACCCUGUAGAUCCGAAUUUGUA	179.754	246.228	295.093	160.212	152.303	139.154	199.651	46.7663	252.666	0.11576	107.982	123.27	116.202	108.02	137.726
17	tca-miR-10b-5p	CACCCUGUAGAUCCGAAUUUGU	185.828	301.981	246.503	159.907	130.122	132.433	235.253	115.45	241.653	75.0397	105.283	120.685	115.814	92.8386	137.136
18	tca-miR-10c	CACCCUGCAGAUCCGAAUUUGUU	162.56	263.805	242.763	161.499	114.519	120.573	176.451	123.808	245.591	31.4584	136.267	120.502	101.687	93.3792	88.9083
19	tca-miR-11-3p	CAUCACAGGCAGAGUUCUAGCU	186.347	507.049	143.278	46.3365	28.3449	110.476	73.0437	45.7806	38.1432	74.7776	88.4214	95.5413	60.1749	48.984	126.915
20	tca-miR-13-5p	UUGUGAUGUGUUGUUACG	823.885	1138.84	757.33	9576.36	8993.27	2198.54	800.263	653.276	1284.11	672.426	189.085	214.146	581.386	352.034	679.171
21	tca-miR-13-3p	UAUCACAGCCAUUUUGACGAGUU	3277.08	3302.4	4858.67	2302.16	2181.82	2643.08	2419.73	2027	3237.81	1924.36	2973.37	2241.82	2029.73	2686.15	3084.38
22	tca-miR-13a-3p	UAUCACAGCCACUUUGAUGAGCU	274.512	266.253	221.849	175.825	162.084	98.6097	61.7651	59.8603	186.964	25.5227	163.324	155.017	159.466	219.951	180.015
23	tca-miR-14	UCAGUCUUUUUCUCUCUCCUACA	80.8544	748.617	6336.47	5407.38	3946.64	5315.94	1831.67	1473.01	2361.09	1571.11	4513.02	3089.2	3872.8	2979.52	2921.99
24	tca-miR-31a	UGGCAAGAUGUCGACAUAGCUGA	6.014	37.1983	203.549	101.13	84.257	211.755	191.73	36.6678	136.743	287.569	366.215	378.699	240.565	219.3	301.267
25	tca-miR-31b-5p	AGGCAAGAUGUCGGCAUAGCU	10.5567	53.2312	345.136	244.187	272.863	488.286	439.545	179.344	294.033	641.074	876.523	786.287	615.636	474.124	667.314
26	tca-miR-31c-5p	AGGCAAGAUGUCGGCAUAGCUGUUU	13.1698	49.5611	379.812	242.041	286.695	492.306	413.187	130.803	370.37	619.241	776.621	767.093	561.041	446.705	618.223
27	tca-miR-34a	UGGCAGUGUGGUUAGCUGGUUGUU	11.2348	51.5433	37.3329	1117.13	1452.13	2034.18	110.566	61.4797	67.6953	23.5802	35.2959	27.5792	41.8417	28.2047	34.4595
28	tca-miR-34b	UGGCAGUGUGGUCAGCUGGUUGUGA	3.4363	32.4407	32.3041	570.763	762.686	685.619	86.6086	13.3345	30.5813	25.1843	14.0419	12.2301	24.4322	29.4181	8.19721
29	tca-miR-71-5p	UGAAAGACAUGGGUAGUGAGAU	347.433	520.342	155.688	88.4217	61.9264	178.068	195.977	131.712	134.33	214.869	140.077	144.222	162.572	169.329	269.83
30	tca-miR-87a	GUGAGCAAAGUUUCAGGUGUGUU	95.5126	157.413	581.175	317.88	262.563	465.513	441.652	315.146	348.119	435.656	445.417	517.246	408.655	378.843	427.338
31	tca-miR-87b-3p	GUGAGCAAAGUUUCAGGUGUG	127.256	190.184	586.795	326.543	269.996	445.945	455.824	341.292	403.145	441.133	455.624	474.37	415.333	363.509	517.149
32	tca-miR-87c-3p	GUGAGCAAAGAUUCAGGUGUGUUG	130.242	186.249	572.143	344.911	255.083	393.592	437.72	359.524	378.987	473.031	514.888	512.796	406.127	363.262	572.755
34	tca-miR-92a-3p	UAUUGCACUUGUCCCGGCCUGU	795.822	1545.48	178.987	60.4799	65.9123	69.8848	231.045	170.194	222.228	73.1109	41.7243	49.6056	45.4418	36.934	44.4816
33	tca-miR-92b	AAUUGCACUUGUCCCGGCCUGCUU	746.094	1434.65	143.901	35.1871	37.7791	80.5808	143.403	81.2952	109.499	19.9845	56.4749	44.2641	43.9299	25.2672	43.6802
35	tca-miR-92c-3p	AUUGCACUUGUCCCGGCCUG	710.447	1381.98	138.956	46.2724	60.2013	74.9128	146.574	42.865	75.4894	100.505	32.2776	57.5869	55.3016	43.8588	46.0191
36	tca-miR-92d-3p	AUUGCACUAGUCCCGGCCUA	447.337	1023.2	105.326	45.3848	46.1996	58.1675	102.524	65.102	83.6068	35.0971	34.5061	40.0353	42.3255	36.3123	40.4553
37	tca-miR-92e-3p	UAUUGCACCAGUCCCGGCCUGAC	121.466	296.791	36.5818	31.5802	55.0273	46.8413	140.776	89.7006	40.575	96.0743	48.462	43.4096	52.2108	48.8862	60.1756
38	tca-miR-92f-3p	CCGAGCGGUCCGGGU	458.181	680.417	93.9237	1014.41	970.032	994.569	1315.07	879.206	854.061	990.811	313.438	447.612	565.552	375.901	700.604
39	tca-miR-100	GACCCGUAGAUCCGAUCUUGU	41.5084	76.8947	16.9741	1245.51	1189.72	404.916	682.268	557.7	2585.96	426.094	631.341	855.932	1531.2	1281.06	252.048
40	tca-miR-100a-5p	AACCCGUAGAUCCGAACUUGUGGG	94.3993	332.181	56.1953	1809.93	1757.16	1925.12	4970.42	4422.99	4933.56	4161.49	3297.24	3848.58	3911.87	2657.31	4446.66
41	tca-miR-100b-5p	CUGCCCUUUGUACAC	7353.7	6737.49	1570.3	11544	11324.4	11362.1	6570.54	4835.89	11054.8	4591.68	2838	3463.94	7786.31	7350.19	4487.14
42	tca-miR-184a-3p	UGGACGGAGAACUGAUAAGGGAA	667.815	488.38	1404.11	3010.63	2929.83	2439.45	1707.83	1359.29	1600.6	2097.99	1456.9	1250.41	2883.83	2232.83	1219.73
43	tca-miR-184b-3p	UGGACGGAGAACUGAUAAGG	224.631	399.639	651.707	1104.34	900.196	1261.43	1049.2	1047.12	725.506	1102.25	972.861	739.152	1464.66	1235.33	1077.68
44	tca-miR-193	UACUGGCCUGUUAAGUCCCAAAA	1.1401	11.8259	8.18258	2.09012	4.87373	7.97613	12.731	2.23285	6.97754	68.1086	78.1341	109.241	129.419	79.2715	127.671
45	tca-miR-252	AAGUACUAGUGCCGCAGGAG	27.768	194.765	641.403	882.27	881.801	1283.42	1139.53	1230.34	664.095	1214.69	771.775	794.48	781.877	695.798	931.892
46	tca-miR-252a-5p	CUAAGUACUAGUGCCGCAGG	29.254	124.106	562.088	1117.44	1129.77	1516.26	1254.52	1094.17	696.166	1496.52	783.942	856.613	844.797	845.683	1157.34
47	tca-miR-252b-5p	UUAAGUAGUUGCGCCGAAGGU	308.307	794.452	6.98712	161.103	253.699	385.358	1551.86	1057.58	628.492	798.339	468.941	530.161	496.425	426.734	428.62
48	tca-miR-252c-5p	CUAAGUACUAGUGCCGCAGGAAA	31.9451	159.935	591.319	1071.07	1079.57	1445.08	1103.5	1159.75	629.38	1486.17	786.553	679.426	903.643	805.198	1067.82
49	tca-miR-263a-5p	AAUGGCACUGGAAGAAUUCACGGGGAA	50.5645	187.499	548.629	356.72	329.328	427.805	923.406	798.651	676.864	1928.96	1565.83	1866.51	1266.95	1284.16	1037.47
50	tca-miR-263a	AAUGGCACUGGAAGAAUUCACGGUU	39.0841	136.26	437.389	282.449	239.844	309.13	654.637	504.768	536.703	1468.61	1163.55	1401.61	994.827	1061.94	600.267
51	tca-miR-263b	AAUGGCACUGGAAGAAUUCACGGGAA	46.5939	195.758	554.26	390.207	313.349	439.23	784.077	699.083	641.712	2045.96	1534.06	1746.75	1237.3	1282.14	1063.55
52	tca-miR-276b-3p	UAGGAACUUCAUACCGUGCUCUC	346.234	518.371	2756.18	1456.77	1168.09	1307.44	1903.66	1278.06	1990	1622.73	3268.53	2569.61	2854.87	3022.37	3358.5
53	tca-mir-279-5p	UUUUGUGGGUGGGGGUGCA	11926	6838.37	40.5451	1769.69	1264.56	2484.19	272.634	120.066	295.896	136.082	97.1857	159.122	155.622	161.516	57.8439
54	tca-miR-279c-3p	UGACUAGAUCGAACAUUCGCUCG	4825.25	7731.68	479.028	332.015	286.415	460.96	559.619	343.441	548.318	305.569	727.621	502.395	494.992	378.45	608.813
55	tca-miR-279e-3p	UGACUAGAUCGAACACUCGCUUGC	10845.2	17080.6	2622.96	2485.81	2799.52	1930.05	2728.68	4119.49	4241.07	2742.15	2237.42	1791.82	2009.96	2186.69	2751.79
56	tca-miR-281-5p	AAGAGAGCUAUCCGUCGACAGUA	34.5781	265.642	1901.63	6322.84	4970.88	9676.59	3779.65	3726.17	4128.09	3386.25	2642.67	3522.24	4222.23	3212.73	2778.67
57	tca-miR-281-3p	UGUCAUGGAGUUGCUCUCUUUA	4.15933	11.2746	49.4009	157.688	74.9851	118.905	52.2606	2.85766	65.4175	8.77425	46.2515	65.5802	85.3798	55.779	95.5807
58	tca-miR-283-5p	AAAUAUCAGCUGGUAAUUCUG	66.7429	121.77	74.1078	159.945	115.784	237.027	30.4084	25.131	46.1934	42.1376	68.606	70.248	77.813	66.2607	94.7777
59	tca-miR-284-3p	GCUUGUGGACUGCUU	12168.9	5284.65	15.1304	624.448	128.476	947.561	2.91861	0.00234632	0.00673611	0.00169341	7.22183	51.8837	0.0080028	4.23382	4.87438
60	tca-miR-289-5p	GUGGAGCCUGCGGCUU	9292.51	4987.92	102.189	2050.12	2163.76	2179.68	1203.86	849.975	948.888	1187.03	508.074	570.627	889.845	632.655	1326.95
61	tca-miR-289-3p	UCUCCGACUGGGCGA	442.354	183.889	55.9745	220.024	215.234	48.3148	12.5528	0.0491672	18.1523	0.0021578	9.9323	9.81224	24.9862	9.07899	25.9209
62	tca-miR-309a-5p	AGAUGAACUCGACUCGGCU	118.878	257.727	3.04942	9.15646	0.664716	3.41839	0.224185	0.0133599	2.60431	6.28653	17.0009	3.64145	6.16413	5.33685	12.974
63	tca-miR-309a-3p	UCACUGGGUUCAGUUUGUCCAAUG	2023.4	2029.17	5.80584	1.83319	0.0311714	3.6045	2.2211	3.71942	9.28516	3.30747	14.3271	1.21064	2.8768	2.3759	3.13917
64	tca-miR-309b-5p	GUUGGUGGAGUGAUU	15003.9	4655.04	17.5235	563.708	480.256	293.469	25.6995	0.859428	55.2297	0.00247434	21.2708	53.0935	34.415	15.4617	0.34615
65	tca-miR-309b-3p	UCACUGGGUUGAGUUUGUCU	402.682	1807.04	4.5226	0.049957	0.0316973	2.19289	4.87149	1.4748	6.5977	5.44097	2.6336	2.96056	5.40806	3.76144	0.504996
66	tca-miR-313-5p	UGCUGCGGAUGGGGGCAGUACU	838.992	686.193	75.3574	758.481	1243.47	960.715	830.129	691.17	799.537	640.18	185.001	291.153	300.075	258.616	313.903
67	tca-miR-316-5p	UGUCUUUUUCUGCUUUGCUGCU	0.0110848	8.23075	39.8359	172.924	162.852	101.194	23.1341	0.691153	16.2204	46.7723	68.3661	98.594	148.21	135.296	75.0231
68	tca-miR-375-3p	UUUGUUCGUGUGGCUCGAGUUA	2.76888	6.31615	8.93657	50.4129	30.0865	102.251	25.1698	12.3521	15.0672	185.379	97.7062	126.161	144.26	79.1344	164.539
69	tca-miR-750-3p	CCAGAUCUAACUCUUCCAUAUGACG	11.3546	60.0208	193.171	1076.49	722.322	1051.33	6.49113	0.517668	8.56595	17.565	35.3508	64.7288	89.6464	56.7103	101.522
70	tca-miR-995-3p	UAGCACCACAUGAUUCAGCUUACG	246.09	318.832	67.3438	26.0114	21.4372	34.2538	40.2964	13.4932	22.2473	75.4769	59.3264	48.1758	81.9823	49.2232	73.9318
71	tca-miR-1174-5p	CUGGCAUUGUAAGGA	36.5955	102.952	10.8642	426.953	245.847	31.5063	3.76772	0.70392	173.669	0.274668	2.74651	26.0037	122.017	106.061	0.992099
72	tca-miR-2491-3p	CAACAACAGCAGCAGCAA	353.456	610.002	56.1511	3326.84	3019.29	3837.98	40.3594	22.9803	31.7335	0.00295746	3.80622	53.145	43.5411	72.4364	78.1587
73	tca-miR-2532-5p	UGGUGGGGCUUGCUC	6456.03	5864.01	52.5322	4104.61	1636.42	9034.05	34.651	4.00661	7.653	0.325798	5.83832	56.7377	9.49252	15.079	2.66009
74	tca-miR-2532-3p	GGGGCUUGCUCUUCU	1977.16	822.624	13.9268	105.56	27.0528	273.922	9.27292	0.00207906	4.70158	0.638698	4.42442	5.53986	1.32761	6.26278	0.873973
75	tca-miR-2541-3p	GUUCGGACAUUUGGU	100.119	163.945	19.0572	588.339	651.859	193.097	416.507	241.68	291.178	178.223	30.5319	36.3131	76.8918	56.5714	246.887
76	tca-miR-2548-3p	UUUGGUGUCAGCUUCCAGCAGC	18.1286	17.5622	9.87322	712.829	364.711	391.464	4.95111	7.55214	1.25094	7.5098	1.88563	7.13881	3.26972	11.3018	6.20468
77	tca-miR-2763-5p	CACUCGGCACCUUAC	16249.7	11809.5	29.4683	8.03467	15.8343	4.59057	120.28	20.0407	27.1811	0.00200179	23.8176	433.252	7.72497	19.0419	0.503313
78	tca-miR-2765-5p	AAGGAGGAAGAGACC	100.3	116.098	35.5478	253.649	327.875	124.55	29.5166	0.00345855	51.0729	288.971	102.379	227.363	164.412	117.956	273.734
79	tca-miR-2788-5p	UGGGGUUUCUUAGCGGCAUUU	1.97638	4.1542	22.7152	25.1895	7.93761	14.7486	16.5478	4.62795	6.13251	131.839	229.862	253.52	422.221	322.985	386.371
80	tca-miR-2779a	AUAUCCGGCUCGAAGGACCA	203.77	311.645	42.3899	225.786	211.672	160.976	164.904	290.122	355.403	263.489	119.277	183.429	261.993	203.503	162.218
81	tca-miR-2779b	AUCCGGCUCGAAGGACCA	255.093	354.713	27.5262	171.059	136.758	177.195	146.085	265.676	241.34	227.683	120.247	164.599	215.151	163.611	235.617
82	tca-miR-2840	UAGGAACUGGAAGAAGAGGAGG	34.2999	18.9378	19.0776	315.682	359.509	74.0469	13.3224	20.8617	43.4518	61.5777	29.7022	92.7915	156.514	152.391	206.226
83	tca-miR-2944a-3p	UAUCACAGCCAUUAGUUACUUCAC	2261.88	3697.98	304.335	194.295	185.701	212.878	268.051	217.577	294.97	153.826	297.584	253.495	233.577	220.586	375.056
84	tca-miR-2944b-5p	UAAGGAACUACAGGUGUGAUGUG	1754.81	2373.34	6.4919	9.89814	0.93747	3.86578	0.00318754	7.04008	6.50292	3.17249	5.06638	1.86966	7.41707	1.31733	19.1497
85	tca-miR-2944b-3p	UAUCACAGCCGUAGUUGCCUUAC	2017.15	3460.45	13.4471	16.3429	6.8542	4.66537	0.00393231	3.0801	10.3549	0.581629	8.41322	2.95431	9.15127	9.49733	15.8986
86	tca-miR-2944c-5p	GAAGGAACUUCUGGUGUGAUAUG	203.521	235.231	21.4237	24.0517	15.2865	41.1212	31.2454	15.2245	22.4755	36.9691	35.5848	51.3514	47.9616	37.6758	60.6501
87	tca-miR-2944c-3p	UAUCACAGCCAGUAGUUACC	405.128	1138.88	284.016	395.084	326.835	491.244	366.994	265.327	271.596	221.766	369.779	274.531	325.536	272.339	477.54
88	tca-miR-3017b	CGGUCUGUCACGGAACACGGGA	2337.45	852.319	132.575	69813.6	92889.9	1605.9	256.176	526.795	228.948	679.165	154.428	1690.7	38069.6	65517.1	85739.1
89	tca-miR-3208	CGUCGAGGAAAGAGAGAGAGAU	407.975	215.256	29.9896	164.526	211.068	136.159	54.9416	112.786	48.5661	83.0055	36.3471	71.3247	109.608	83.5945	236.186
90	tca-miR-3220-3p	GAGGUUCCGGGGUCG	17453.4	18543.1	70.2328	510.513	284.829	2380.62	791.484	164.998	98.9059	177.653	250.364	985.779	24.4991	15.161	22.9281
91	tca-miR-3244-3p	UUUGGCUGACGAUGG	0.40888	4.91176	19.5505	474.198	276.336	78.2538	13.0174	0.0644097	12.2415	0.0148235	0.054096	5.41588	58.7426	53.2226	50.942
92	tca-miR-3263	UAGCUGUUGAGACCC	2226.81	985.174	19.1994	11.0729	5.3664	9.25114	0.430687	1.15176	14.0031	0.000931139	3.03181	5.57978	1.05149	38.1756	0.0151424
93	tca-miR-3282	CAGUCAUGCGUUUUUUUUGGG	3.79809	5.24089	1.59232	296.698	176.967	1.68785	4.94085	6.46702	1.48753	20.4289	28.7465	110.79	60.5742	74.2641	24.4968
94	tca-miR-3297-5p	CUAGACCUGGGCCUUU	2725.95	3949.1	863.412	8468.81	7806.91	8513.97	2818.34	3180.51	4288.54	2109.71	2030.6	1546.17	5203.14	2811.31	3053.72
95	tca-miR-3315	CUUUGGGGCUGUUCCU	9615.24	2588.46	23.238	85.5756	54.3664	24.5343	8.19825	0.0867058	2.2669	0.0344891	1.38574	43.2802	3.34937	19.8728	18.1456
96	tca-miR-3358-3p	GCUGAGGGUCGUGUC	14253.5	22425.1	11142	48141.1	37873	54999.8	27917.5	21308.1	59578.8	16759.6	13188.9	17439.7	45064.7	36949	23539
97	tca-miR-3378-5p	UUCCAUGUUGAUCGGGGCUGCUUC	969.419	227.972	8.78367	188.818	183.574	46.8984	35.728	48.5668	43.3148	42.2439	20.5863	30.5661	48.3178	65.7838	41.4113
98	tca-miR-3721	UCGUUGAAAAAGAGGAGAAGAU	98.9236	73.3471	18.4977	97.0626	128.297	36.6626	21.7549	20.4099	27.1249	37.1525	9.34559	37.0473	50.9386	49.5029	53.4101
99	tca-miR-3728-3p	UACCAUCCGUGGGAUUAUGCCUGAACGCC	3885.92	5766.46	971.583	5107.97	4987.44	8374.03	8678.97	7695.29	8461.23	5668.69	1706.49	2168.92	3821.85	3048.76	9460.56
100	tca-miR-3789	AUCUGGUGCUCGGUGAGGUGAG	374.37	546.193	184.892	2086.83	3041.22	520.238	1184.88	4278.83	2501.38	2026.61	477.776	303.216	390.971	543.962	220.165
101	tca-miR-3792-3p	AUCGACAUUUCGAAC	35.2574	117.862	12.856	417.602	295.101	105.776	7.59115	5.41422	166.633	5.69541	10.4044	21.9096	33.3797	58.9086	20.0285
102	tca-miR-3796	GAUCCUAAGGGGAGGAGAGGAUUU	127.618	85.5594	17.0767	59.7471	88.9543	37.5981	19.6177	44.1175	24.372	33.8825	26.6048	21.8949	31.0667	23.7804	45.0611
103	tca-miR-3804a-5p	UGGCACACAUCAAUGUCCACGUUUUU	146.78	248.902	29.0383	60.3012	25.1096	36.9719	24.1867	53.4048	32.981	50.8117	35.4506	29.6644	41.7439	25.1547	51.5295
104	tca-miR-3804a-3p	AUGUUCCAUAAGUGUGCUAGAAC	122.111	197.598	36.0643	53.2154	31.6665	27.2651	3.57675	22.6103	29.9518	21.3573	26.7766	26.3047	29.4238	6.41398	23.112
105	tca-miR-3804b-5p	GUCCACGUUUUUGUGACUUGAUUCGCUGA	810.098	1647.02	169.079	509.923	330.686	377.24	342.63	518.631	222.458	207.184	188.367	182.586	224.818	169.939	567.91
106	tca-miR-3804b-3p	GUUUUUGUGACUUGAUUCGCUGAAAUG	619.74	1385.82	149.265	431.79	227.71	243.901	163.631	225.787	112.658	42.1244	146.023	144.913	151.485	123.027	111.755
107	tca-miR-3828-5p	CGGUUCUGACGUGCA	9993.44	2552.2	6.64513	4.0636	0.0334706	7.09214	14.2221	0.00177777	7.33935	1.50782	2.8812	23.3699	3.83624	0.227959	2.81064
108	tca-miR-3834a-5p	UGAUGUUAUUUUCGACCUCC	48.0925	80.1733	18.5944	131.708	152.025	83.0437	338.029	289.237	235.956	119.346	97.8262	76.5634	163.657	106.933	50.0516
109	tca-miR-3834b-5p	UGAUGUUAUUUUCGACCUCUACCACC	204.207	401.768	84.165	443.873	519.393	598.883	1762.15	1298.37	934.267	537.727	436.445	461.017	575.155	406.724	462.136
110	tca-miR-3879-3p	AACCGGCCAUGAAGCC	1163.61	785.16	307.812	469.159	606.234	758.772	745.459	1365.16	645.083	340.936	218.481	208.202	368.049	381.575	556.843
111	tca-miR-3841-5p	CGUGCGAUCUUUCCAUUCCUACUUG	219.122	277.043	5.21024	2.66373	0.0332771	13.1206	0.029357	8.72379	15.9986	1.20881	2.67384	5.66395	7.84723	0.0184584	8.70014
112	tca-miR-3841-3p	UAGUACGGAAUUAUCUCAC	1902.12	4082.83	22.7542	8.68249	5.56423	17.3944	5.82393	12.8673	18.065	26.1302	9.58934	12.1115	11.8493	3.51723	38.0379
113	tca-miR-3869-3p	CAUUCGAGACCCCUGUUAGUUAC	29.2712	95.0618	169.142	7271.83	5171.72	6466.36	4.29903	40.4159	14.669	48.2388	74.231	60.886	200.932	168.156	129.847
114	tca-miR-3888-5p	GUGCUCUGAAUGUCA	310.065	124.02	27.2997	700.376	624.283	288.747	336.097	106.779	393.234	82.782	21.9407	44.8771	91.8483	58.6713	133.898
115	tca-miR-3889-3p	UAGUACGGAUUGAACACGUCGC	551.927	1561.66	7.30006	3.81435	10.1681	11.3663	3.41934	30.4636	21.8719	5.14621	7.23358	16.901	8.30074	10.4148	14.9261
116	tca-miR-3893-3p	AUAAAGCUGUCAGUAACGUGGAC	2088.04	3503.78	5.35907	6.91843	1.92521	6.96388	5.98717	3.63695	4.30887	4.59645	5.08265	15.3193	4.39311	0.982734	4.94457
117	tca-miR-4956-5p	CGAUGGCCAGCAACAACUCGCU	90.5607	122.098	31.4722	63.8513	69.9516	98.7011	7.46023	8.08953	8.91968	31.4908	23.7384	81.0361	76.2075	73.0963	80.5197
118	tca-miR-4968-3p	AGCAACAGCAGCAACAGCA	456.417	525.33	38.5869	3531.48	2675.6	3071.01	40.6366	28.2116	29.302	31.0978	11.7972	26.9362	37.7131	52.0708	67.4537
119	tca-miR-5729b-3p	GAUCGAACCCGGUCAGGGUGC	793.936	1095.11	214.87	4184.04	15043.4	1680.95	2019.74	4673.1	3460.91	3339.62	1435.9	472.465	1166.94	736.566	371.763
120	tca-miR-6003-5p	CACUCGGGGAAAAGAGGCC	48.4087	14.8727	11.2256	223.778	250.482	34.4892	352.603	77.2442	110.853	46.0123	0.00811681	20.3188	25.4295	27.4592	20.2084
121	tca-miR-6006-5p	AUAACUGGGAAGAGAGAGG	287.675	198.968	22.4336	146.234	192.382	109.324	80.8546	135.348	36.7588	35.205	17.3376	48.2809	78.8874	60.4802	159.161
122	tca-miR-6048	AGAGGCGAGGUGGACCGACUGGU	22.7814	126.203	283.959	787.251	872.922	43.0718	1.32552	0.00254095	15.8968	24.3218	0.702593	12.6102	26.788	36.0034	35.133
123	tca-miR-6056	GAGGGACGAGGAGGGAGGUU	202.717	175.019	32.5105	235.321	381.831	134.09	73.3855	76.1677	89.6368	409.657	53.2656	153.252	208.853	216.726	414.923
124	tca-miR-6308-5p	CACACCGCCCGUCGC	11602.7	13343.7	3264.32	13091	12417.7	17453.5	11149.7	7642.34	11810	7542.13	4372.18	5635.23	13519.7	9936.24	11884.3
125	tca-miR-6308-3p	CGUGGCUCUUGGCGA	14764.8	8841.06	14.9044	71.3442	21.0861	114.476	29.3085	0.203396	5.42709	2.21161	7.40343	67.6756	0.00611044	1.33126	0.017416
126	tca-miR-6490-5p	AGCGGAGGAAAAGAAACU	9362.14	13706	5530.06	23620.3	19937.8	24670.2	17373	12021.4	27734.7	15001.3	6643.74	7868.31	23579.1	19521.4	24399.8
127	tca-miR-6490-5p-1	AAGAAACCAACCGGGA	5255.19	4739.5	42.9109	35.0195	10.2435	19.9757	47.0846	0.0024618	21.1937	0.508198	18.2391	59.4148	4.50105	14.1341	0.017935
128	tca-miR-6490-5p-2	GCGGAGGAAAAGAAACCAACCGGGA	8760.81	7616.26	23.4566	215.335	208.384	106.696	59.6716	11.1334	31.8625	0.893455	29.3395	99.6813	43.191	36.8693	33.1831
129	tca-miR-6490a-3p	CGGAGGAAAAGAAACU	4019.36	6257.03	2046.24	17837.8	16788.9	11325.5	8318.5	6225.66	17179.1	5595.84	2649.22	3907.29	10355.2	8800.41	9662.3
130	tca-miR-6490b-3p	CCAACCGGGAUUCCCUUAGUA	10922.3	10202.4	26.9261	0.0510352	0.0308668	5.48673	61.8771	4.32557	13.9171	0.329177	12.9616	135.058	0.611853	1.80118	6.6273
131	tca-miR-6490	CAGCACUGAAUCCCG	133.065	595.937	45.1275	823.822	1449.98	300.379	1845.3	1802.01	1424.99	361.104	115.321	155.075	255.154	275.887	186.443
132	tca-miR-6494-5p	GAGUAGGAGGGCGCGGC	3358.78	5260.03	191.862	2369.07	2910.31	2179.57	1240.98	962.176	1543.09	1059.04	491.606	591.98	866.748	845.315	768.078
133	tca-miR-6495-5p	CUGCAUGAGCGUUCGAGUUCCA	7109.58	8291.7	1179.95	9383.68	10372.4	9761.26	5152.06	5148.09	9146.47	4074.26	2182.88	3164.26	5776.17	4883.16	6057.79
134	tca-miR-6495-3p	CAGGGAGAUAUGGUU	3357.08	4495.41	264.897	3869.18	4004.99	1374.84	1614.15	1503.93	2208.13	1140.44	363.896	377.772	1210.79	980.037	1023.34
135	tca-miR-6496-5p	CGGCGAGCGAACAGGA	2109.71	1033.65	602.901	5135.35	5060.17	3448.35	4430.97	3711.52	4226.27	2555.8	960.81	1089.25	1214.92	978.659	3015.36
136	tca-miR-6496-3p	AUGUGGUGUUAGGGAGG	7802.62	9706.48	2449.41	8482.71	10763.4	7882.95	6169.48	5366.18	7133.59	3432.41	1767.7	1678.87	3025.71	2389.86	3532.61
137	tca-miR-6497a-5p	CUCUGAGGAUCGGGGCGUGUC	3322.35	4846.81	2452.1	14046.4	13250.5	12920.8	8009.1	6730.03	6841.45	5028.76	1816.32	2784.07	7639.88	5104.52	8661.53
138	tca-miR-6497b-5p	AGGAUUGGCUCUGAGGAUCGGGGCGUGUC	14221.2	15158.8	1771.85	8844.41	9220.34	7597.93	5167.26	4515.9	6700.6	3493.8	1189.83	1634.02	4113.47	3242.76	4861.06
139	tca-miR-6497c-5p	UCCGUAACUUCGGGAUAAGG	10669.1	9422.56	3475.04	18887.2	17654.2	13114.5	8163.57	7120.19	9446.51	7716.84	1963.86	2954.88	8881.01	6582.01	12043.3
140	tca-miR-6497d-5p	ACUUCGGGAUAAGGAUUGGCUC	18981.4	16905.9	2512.09	12403	11869.5	10551.3	7084.12	6187.12	7779.62	5455.89	1606.66	2376.31	5982.17	4820.29	8515.94
141	tca-miR-6497e-5p	AUAAGGAUUGGCUCUGAGGAU	17484	18555.8	1778.78	8823.09	8971.34	7371.38	4672.04	4532.61	6016.76	3164.86	1153.97	1611.82	4082.45	3209.94	4556.89
142	tca-miR-6497f-5p	AAAAGGAUUGGCUCUGAGGAC	17922.2	20717.8	1089.11	5638.3	6358.27	3927.04	2021.64	2098.07	3676.08	1267.39	625.585	851.066	1823.73	1537.34	1604.68
143	tca-miR-6497a-3p	UCCGUAACUUCGGGAUAAGGAUUGGCUC	20147.6	18176.4	2732.92	13343.3	12703.7	10983.1	8042.25	6677.13	8797.64	6576.71	1855.35	2492.56	5864.58	5344.04	10202
144	tca-miR-6497b-3p	GAUUGGCUCUGAGGAUCGGGG	9504.16	10183.8	1917.16	10826.5	10441.5	8452.24	6351.52	5765.86	8496.76	4418.73	1295.26	1935.69	5133.16	4066.34	6544.63
145	tca-miR-6497c-3p	AAGGAUUGGCUCUGAGGAUCGGGGC	13552.5	14532	1582.14	7856.32	8038.98	6854.67	4086.83	3662.65	5175.08	2371.01	1055.43	1366.39	3565.3	2638.16	3576.44
146	PC-3p-1058283_1	UCGUUUCCGGACUCGUCCA	1463.97	232.951	6.20393	25.2011	0.157736	12.1197	0.00292522	0.473414	7.5872	0.000884213	5.36727	7.64309	0.0231903	3.90188	7.50977
147	PC-3p-12768_109	UCACUGGGUAGAGUUUGUCCAA	534.349	1369.76	16.6366	0.814442	0.0385264	7.51197	1.22332	2.55999	1.74563	0.000786313	3.17768	0.0209147	0.00459069	1.28604	1.17468
148	PC-3p-1361_938	CUCAGCUUGGGGAUUCGUC	36240.3	31337.2	11236.4	47858.8	35329.6	56347.2	21462.1	19886.4	50163.4	18060.9	15059.7	15156.4	49737.9	38558.6	33744.1
149	PC-3p-13635_104	CCUCAGCUUGGGGAUUCGUC	34464.1	29201.5	10179.3	44946	32138.8	49169.7	23050.9	19872.1	48759.3	19452.7	13024	14172.1	42432.4	34549.7	35740.4
150	PC-3p-14494_93	UUACGUUGGCGGUCCUUAUGCAAUCAAACU	390.839	372.842	348.889	105.406	104.438	148.466	121.201	107.324	67.3452	132.35	44.3073	53.0239	62.1188	38.5571	90.9922
151	PC-3p-14952_94	CAGUGAUGGAAAGAUGA	5307.93	737.853	0.0659089	3.55072	9.04568	0.0156594	2.01374	0.50431	0.0040028	0.000825499	0.0070856	2.57876	3.22447	4.18805	0.23267
152	PC-3p-161065_5	GAUGGAAGUUUGAGGC	21975.9	35362.4	47.7982	23.2596	15.2428	29.1013	13.5993	0.515065	48.9005	0.829028	29.6085	44.184	3.40198	21.6326	0.518563
153	PC-3p-186639_4	UUUCCAACGGGGCCU	1345.32	759.657	9.09926	0.0638598	0.0362947	4.15873	3.52173	0.00123073	7.67904	4.17275	0.00700539	14.9652	0.832171	0.0219772	7.40308
154	PC-3p-2332_579	GUGCGACAUUGUGAUGU	264.418	613.232	1491.14	16487.1	16690.4	4161.52	189.516	139.46	324.308	409.241	267.383	357.736	632.283	311.868	385.874
155	PC-3p-370971_2	GUUCGAUUCCCGGCCGAUGCACC	353.207	1133.34	854.598	2700.92	2694.48	3056.78	3162.5	2588.58	2452.69	2178.52	1844.24	1927.47	4492.38	2669.09	2915.97
156	PC-3p-411705_2	GACCGGGGUUCGAUUCCCCGCCGGGGAGCC	282.429	196.317	40.7063	107.815	124.901	69.7184	296.552	300.504	238.848	229.446	38.0168	48.1213	37.7957	48.6635	99.9011
157	PC-3p-55262_19	AACGCGCAUAUUCUUCAUCU	259.71	84.0293	89.4065	186.957	269.818	58.5657	7.03865	28.6991	16.1171	23.5354	21.4542	17.5587	9.08503	8.02116	16.3912
158	PC-3p-58335_19	AUUCCGAUAACGAACGAGA	2592.45	3873.24	1204.82	8379.15	8296.22	6860.87	4350.45	4195.41	6051.2	3387.88	1258.38	1802.98	5113.72	3553.21	6045.63
159	PC-3p-648847_1	CUUCCAUCCGGACCAACUCCUG	1379.24	5128.23	1690.53	10580.2	10722.8	8322.37	1762.74	2769.07	8822.92	2004.33	1773.79	3737.15	6004.93	6170.7	2820.42
160	PC-3p-922293_1	AUCCUGUCCGCAGCGACUCU	18.8248	128.654	23.2879	185.195	290.468	127.553	160.211	257.161	230.843	51.1058	38.0815	90.578	304.596	222.06	139.204
161	PC-5p-1327984_1	UUUCUGACAGAUGGCACCA	4381.7	1187.49	3.71338	11.4644	2.6608	1.06508	11.596	3.55124	8.26862	0.00121495	6.92613	13.9629	0.00556667	4.43636	0.0148917
162	PC-5p-136197_6	CUCCUCGGUAGUAUAGUGGUCAGUAUCCCC	18124.9	14153.4	18773	37257.1	27810	29568.3	22690.3	17636.1	30682.9	11005.2	7659.57	10667.1	23022.4	18581.6	17620.3
163	PC-5p-181796_6	UUCCCCACAGCGAGAUUGCGGAUGCGGC	565.413	787.223	349.437	196.471	320.739	185.035	600.729	410.46	273.079	219.161	114.959	87.7724	146.02	125.139	73.7066
164	PC-5p-18319_75	UGGCAGGGUGUUGUACUCGGUAGAGC	4483.45	5377.73	1014.51	5213.64	4648.75	5017.85	6742.84	6181.13	7117.4	4989.98	1053.16	1438.86	3298.23	3201.09	9029.75
165	PC-5p-225471_3	UAAAAUGAUGAAGACCGAGGAGU	98.3829	115.343	15.4766	98.8806	117.923	35.6487	21.3401	34.0564	40.2578	27.2578	29.4113	11.5323	61.3949	24.1861	51.9249
166	PC-5p-2321_588	UCUGACAGGUGGCACC	6037.64	1923.14	8.86792	11.9459	6.06166	8.25106	13.9707	2.25543	1.61695	4.91787	0.0355984	19.7779	0.00549858	11.7172	0.348887
167	PC-5p-252790_3	CGAAUCCUACUGACUGCGCCA	324.226	979.492	87.0545	858.003	789.596	650.102	621.193	297.739	479.55	421.045	514.442	399.706	954.848	528.588	638.342
168	PC-5p-299467_2	AGCCGAUGUUGAUGUGG	8853.69	12481.5	3047.52	18751.3	15445.4	19274.1	14244.9	10925.4	21772.2	12630.7	5689.7	6453.37	21564.6	17122.5	16369.9
169	PC-5p-35363_33	GGAGAAUUUGGACAAACU	9800.7	2422.62	1.49831	4.85548	1.04541	7.12873	1.18433	0.04609	0.00352338	0.000705231	4.23903	9.48539	0.57498	0.162354	0.31736
170	PC-5p-374355_2	UGGGGAGCCAGUAUAUUAAACUGAUUUU	475.587	499.153	350.755	1054.5	1031.27	320.164	126.047	129.081	63.3333	124.402	76.9427	54.7446	100.303	113.54	104.724
171	PC-5p-398607_2	AAAACCUCUCAACAACGGACACCUAUG	38.5174	31.5399	18.0866	797.628	957.89	488.076	15.4981	41.3927	56.5796	42.0781	8.15811	22.1083	32.5729	88.2574	36.718
172	PC-5p-426327_2	UGUUGUUGUGUGAUGAUGA	345.823	60.7773	125.735	203.585	236.373	42.1287	13.614	0.00261054	3.583	0.433173	10.102	24.7265	28.2885	21.0084	15.8573
173	PC-5p-433356_2	CAGCGAGGCCCUGGAGG	3030.08	4853.91	944.175	6742.03	6109.65	7840.41	8425.89	7022.69	11244.4	6418.83	2343.12	2601.48	4761.69	3358.75	7811.81
174	PC-5p-46451_39	AAGCAUCGGUGGUUCAGUGG	5842.74	5265.17	9760.69	17054.3	13510.5	9371.41	8957.22	6256.04	13143.7	3868.35	3057.38	3039.44	6606.08	5086.78	4678.29
175	PC-5p-49719_22	CACGGUGUUCUUGAGC	2063.95	3250.76	15546.7	18817.2	19191.9	6202.2	2473.14	2410.87	3292.83	1329.4	706.435	755.746	1945.46	1574.74	1366.86
176	PC-5p-538866_1	GUGGCGUUCCGGUCUUC	159.864	400.229	101.963	12157.8	10277.9	3442.92	202.686	91.5123	338.018	83.0674	99.5383	122.681	219.559	128.792	118.766
177	PC-5p-56589_20	GAGACGUCGGCGCGA	12724.6	5131.21	7.09194	26.2863	0.0411605	155.215	32.5176	0.00167712	0.00461679	0.00125794	10.0617	78.6232	5.76357	7.5454	0.0156661
178	PC-5p-65169_15	CAAACGCGCAUAUUCUUCAUCU	336.55	134.382	112.14	248.225	265.438	95.4751	38.2861	34.7653	32.7244	13.8155	16.7719	34.1281	12.6131	15.0563	12.5453
179	PC-5p-85202_11	GAAGGAAUCAGCGUGUCCUCCCU	16510	14931.8	5450.42	39029	22052.8	44710.1	34912.9	49663	189620	24950.6	30967.2	19376.6	26054.4	19341.3	13607.3
